# Supplementary material for: Genome-wide identification, expression pattern and genetic variation analysis of SWEET gene family in barley reveal the artificial selection of HvSWEET1a during domestication and improvement
Source: Front Plant Sci. 2023 Feb 13;14:1137434. doi: 10.3389/fpls.2023.1137434 (PMC9968841; doi:10.3389/fpls.2023.1137434)
Supplement: Supplementary file 5 [file Table_1.xlsx]

## Sheet: Sheet1
Supplementary Table 1 Primers used in this study
Name	Sequence	Template	Backbone	Enzyme site	Constructs
HvSWEET1a-T-F	ACCGTGTTCTTGGGGTAGAC	barley cDNA	pMD18T		HvSWEET1a-T
HvSWEET1a-T-R	GCTACCACCTCATGCACACA
HvSWEET4-T-F	TTAACCTCTCGCCGGAAGC				HvSWEET4-T
HvSWEET4-T-R	GGAGAGGTTAATGGTGGTATTGC
AtSWEET1-T-F	AGATGAACATCGCTCACACTAT	Arabidopsis cDNA			AtSWEET1-T
AtSWEET1-T-R	ACCAAATCATCCTCAAAAGCTC
BP-HvSWEET1a-F	GGGGACAAGTTTGTACAAAAAAGCAGGCTTCATGGAGCATATCGCGAGGTT	HvSWEET1a-T	pDONR201		HvSWEET1a-pDONR201
BP-HvSWEET1a-R	GGGGACCACTTTGTACAAGAAAGCTGGGTCGGATCMCACCTGGGAGGCGACCTTG
BP-HvSWEET4-F	GGGGACAAGTTTGTACAAAAAAGCAGGCTTCATGGTGTCGCCCGACGCTA	HvSWEET4-T	pDONR201		HvSWEET4-pDONR201
BP-HvSWEET4-R	GGGGACCACTTTGTACAAGAAAGCTGGGTCGGATCMGTAGTGGCCGTTGGCGG
BP-AtSWEET1-F	GGGGACAAGTTTGTACAAAAAAGCAGGCTTCATGAACATCGCTCACACTAT	AtSWEET1-T	pDONR201		AtSWEET1-pDONR201
BP-AtSWEET1-R	GGGGACCACTTTGTACAAGAAAGCTGGGTCGGATCMTTAAACTTGAAGGTCTTGCT
HvSWEET1a-GFP(S65T)-F1	TGCAGGTCGACTCTAGAGATGGAGCATATCGCGAGGTT	HvSWEET1a-pDONR201	pADH1-Yeplac195	BamH1	pADH1-HvSWEET1a-GFP(S65T)
HvSWEET1a-GFP(S65T)-R1	GTACGAAGCCACCTGGGAGGCGACCTTGT
HvSWEET1a-GFP(S65T)-F2	TCCCAGGTGGCTTCGTACGCTGCAGGT	pFA6a-GFP(S65T)-His3MIX6
HvSWEET1a-GFP(S65T)-R2	TCGAGCTCGGTACCCGGGCCGGTAGAGGTGTGGTCAA
HvSWEET4-GFP(S65T)-F1	TGCAGGTCGACTCTAGAGATGGTGTCGCCCGACGCTAT	HvSWEET4-pDONR201	pADH1-Yeplac195		pADH1-HvSWEET4-GFP(S65T)
HvSWEET4-GFP(S65T)-R1	GTACGAAGCGTAGTGGCCGTTGGCGGCGC
HvSWEET4-GFP(S65T)-F2	GGCCACTACGCTTCGTACGCTGCAGGT	pFA6a-GFP(S65T)-His3MIX6
HvSWEET4-GFP(S65T)-R2	TCGAGCTCGGTACCCGGGCCGGTAGAGGTGTGGTCAA
AtSWEET1-GFP(S65T)-F1	TGCAGGTCGACTCTAGAGATGAACATCGCTCACACTAT	AtSWEET1-pDONR201	pADH1-Yeplac195		pADH1-AtSWEET1-GFP(S65T)
AtSWEET1-GFP(S65T)-R1	GTACGAAGCAACTTGAAGGTCTTGCTTTC
AtSWEET1-GFP(S65T)-F2	CTTCAAGTTGCTTCGTACGCTGCAGGT	pFA6a-GFP(S65T)-His3MIX6
AtSWEET1-GFP(S65T)-R2	TCGAGCTCGGTACCCGGGCCGGTAGAGGTGTGGTCAA
Red and purple indicate sequences used for recombination with backbone vectors and inserted segments, resepctively.
