# Supplementary material for: Genome-wide identification, expression pattern and genetic variation analysis of SWEET gene family in barley reveal the artificial selection of HvSWEET1a during domestication and improvement
Source: Front Plant Sci. 2023 Feb 13;14:1137434. doi: 10.3389/fpls.2023.1137434 (PMC9968841; doi:10.3389/fpls.2023.1137434)
Supplement: Supplementary file 6 [file Table_2.xlsx]

## Sheet: Sheet1
Supplementary Table 2 Characteristics of HvSWEET genes in barley
Name	Gene ID	Exon	Domain	Length	MolWt (KDa)	pI
HvSWEET1a	HORVU3Hr1G091230.1	6	2	273	29.4898	8.19
HvSWEET1b	HORVU1Hr1G065100.2	6	2	263	28.1331	9.72
HvSWEET2a	HORVU6Hr1G029520.3	6	2	309	33.5304	10.17
HvSWEET2b	HORVU3Hr1G065770.8	5	2	234	25.7046	8.64
HvSWEET3	HORVU1Hr1G029920.4	6	2	249	27.8833	8.88
HvSWEET4	HORVU6Hr1G055960.1	5	2	251	27.3317	9.37
HvSWEET5	HORVU1Hr1G079940.2	5	2	288	31.7236	9.4
HvSWEET6a	HORVU2Hr1G006510.1	5	2	247	27.0255	9.61
HvSWEET6b	HORVU2Hr1G006520.1	5	2	234	25.8296	6.73
HvSWEET7a	HORVU7Hr1G117490.1	5	2	260	24.9289	9.1
HvSWEET7b	HORVU7Hr1G067000.1	4	1	91	10.1872	9.18
HvSWEET7c	HORVU4Hr1G070740.1	4	1	91	10.1872	9.18
HvSWEET11a	HORVU5Hr1G076770.4	4	2	319	35.0035	8.53
HvSWEET11b	HORVU7Hr1G054710.2	5	2	304	32.4975	8.03
HvSWEET12	HORVU3Hr1G013170.1	4	2	315	34.2835	6.51
HvSWEET13a	HORVU6Hr1G089600.1	5	2	353	38.7439	9.24
HvSWEET13b	HORVU6Hr1G089540.2	5	2	290	31.6268	8.88
HvSWEET14a	HORVU1Hr1G010210.2	5	2	293	31.9429	8.79
HvSWEET14b	HORVU6Hr1G000440.3	6	2	295	32.2022	8.94
HvSWEET15a	HORVU7Hr1G030160.4	4	2	308	33.3897	8.19
HvSWEET15b	HORVU4Hr1G053450.1	3	1	197	21.3516	10.48
HvSWEET15c	HORVU4Hr1G053440.1	5	1	289	23.7002	11.3
HvSWEET16	HORVU0Hr1G010080.2	6	2	270	29.5478	7.12
