# Supplementary material for: Genome-wide identification, expression pattern and genetic variation analysis of SWEET gene family in barley reveal the artificial selection of HvSWEET1a during domestication and improvement
Source: Front Plant Sci. 2023 Feb 13;14:1137434. doi: 10.3389/fpls.2023.1137434 (PMC9968841; doi:10.3389/fpls.2023.1137434)
Supplement: Supplementary file 7 [file Table_3.xlsx]

## Sheet: Sheet1
Supplementary Table 3 TPM nomalized by TMM of HvSWEET genes in 16 different developmental tissues
Gene	EMB	LEA	SEN	ETI	EPI	ROO	ROO2	INF1	INF2	RAC	LOD	LEM	PAL	NOD	CAR5	CAR15
HvSWEET1a	27.718	20.1277	0.516333	134.955	32.5243	13.837	8.19867	34.8877	25.4213	32.5697	47.851	14.5497	27.7013	58.537	0.981333	13.5893
HvSWEET1b	0.276	21.273	43.2807	3.463	71.2563	6.60533	1.94033	0	0.215667	0.0126667	0.088	0.629	0.300667	0.116333	0.052	1.01833
HvSWEET2a	31.1703	10.7137	4.12633	23.4227	30.0063	39.334	44.7063	3.73233	6.35067	6.85567	10.5553	12.1523	7.289	22.6573	12.3967	3.11267
HvSWEET2b	22.2477	76.107	33.063	22.8183	30.8823	13.794	16.7867	11.2723	11.0923	11.814	9.413	34.3567	16.2483	85.2033	51.5243	29.258
HvSWEET3	0.158333	0.383667	19.435	0	9.105	3.20867	5.90233	0	0.0513333	19.3747	0.261667	2.85533	0.368667	1.78833	0.499667	0
HvSWEET4	57.8403	13.8497	14.287	80.857	153.895	25.567	31.8187	6.835	7.51967	57.824	34.0673	130.357	87.6897	105.654	28.108	91.418
HvSWEET5	0.0643333	1.07033	0	2.46667	2.39333	0.0573333	0	0	0	0.390667	0	0.420667	1.54233	0.067	0.344667	0.0856667
HvSWEET6a	0	0	0	0	0	0	0	0	0	0.209667	0	0.146333	0	0	0	0
HvSWEET6b	0	0	0	0	0.0233333	0	0.0203333	0	0	0	0.369667	11.3283	17.6547	0	0	0
HvSWEET7a	0	0	0	0	0	0	0	0	0	0.233667	0	0.0336667	2.961	0	0	0
HvSWEET7b	0	0.316667	0	0	0.037	0.705667	0	0.312	0.172333	0	0.0346667	0	0	0	0.338333	0
HvSWEET7c	0.118667	0.158333	0	0	0	0.370667	0	0.124	0.196333	0	0.0346667	0	0	0	0.231667	0.180667
HvSWEET11a	0.913	0.401667	0	0	0.0186667	0.276	0	3.13433	3.34033	17.9667	8.31067	9.848	6.64833	0	28.7373	30.51
HvSWEET11b	43.547	5.21833	0	3.74267	0.293333	9.572	0.854667	34.628	14.5627	196.463	1.89367	19.5987	27.773	0.234667	348.182	383.612
HvSWEET12	0	0	0	0	0	0.668333	0	0	0	0	0	0	0	0	0	0
HvSWEET13a	23.0887	370.834	699.96	133.68	2141.5	116.026	44.6297	0.0436667	0	8.08967	0.077	59.2907	4.91667	34.719	0.568	6.01967
HvSWEET13b	17.765	85.0953	152.314	40.152	462.323	22.2603	10.8987	0	0	7.44833	0.0553333	19.689	5.70033	4.14967	0.0426667	0.638
HvSWEET14a	21.507	0.799	0	10.146	15.4573	3.84633	6.11567	0	0.0346667	0.293	0	4.975	4.046	0.381667	0	16.3743
HvSWEET14b	13.2253	0.074	0	2.11067	0.518333	5.95533	40.9517	0	0	0.103667	0	0.102333	0.055	0.473333	1.13467	10.845
HvSWEET15a	11.2937	9.25967	0.0546667	0.607667	0.657333	13.8553	5.47367	6.082	55.004	92.113	334.997	13.7543	46.4943	32.9357	11.373	57.7413
HvSWEET15b	0	0	0	0	0	0	0	0	0	0	0	0	0	0	0	0
HvSWEET15c	0	0	0	0	0	0	0	0	0	0	0	0	0.0223333	0	0	0
HvSWEET16	26.7893	18.6167	0.152	23.467	31.337	15.495	22.3813	0.171667	0.0476667	8.522	2.38467	2.93167	2.45167	19.7583	0.091	0
EMB, 4 days after planting (dap) embryo; LEA, 17 dap leaf; SEN, 56 dap senescing leaf; ETI, 10 dap etiolated leaf grown in dark; EPI, 28 dap epidermal strips; ROO, 17 dap root; ROO2, 28 dap root; INF1, 30 dap inflorescences; INF2, 50 dap inflorescences; RAC, 35 dap inflorescence rachis; LOD, 42 dap lodicule; LEM, 42 dap lemma; PAL, 42 dap palea; NOD, the third stem internode (42 dap); CAR5, 5 day…
