# Supplementary material for: Genome-wide identification, expression pattern and genetic variation analysis of SWEET gene family in barley reveal the artificial selection of HvSWEET1a during domestication and improvement
Source: Front Plant Sci. 2023 Feb 13;14:1137434. doi: 10.3389/fpls.2023.1137434 (PMC9968841; doi:10.3389/fpls.2023.1137434)
Supplement: Supplementary file 8 [file Table_4.xlsx]

## Sheet: Sheet1
Supplementary Table 4 TPM nomalized by TMM of HvSWEET genes in seed tissues during gernimation
Gene	em.0h	sc.0h	al1.0h	al2.0h	al3.0h	wfg.0h	em.2h	sc.2h	al1.2h	al2.2h	al3.2h	wfg.2h	em.6h	sc.6h	al1.6h	al2.6h	al3.6h	wfg.6h	em.24h	sc.24h	al1.24h	al2.24h	al3.24h	wfg.24h
HvSWEET1a	1.15033	5.28433	31.7843	30.187	28.5507	11.6767	1.373	4.76567	32.5497	30.899	28.573	12.3987	1.726	5.52533	37.574	39.665	31.128	10.337	2.829	0.994333	16.2173	35.4607	31.485	8.975
HvSWEET1b	1.46967	0.233667	0.0106667	0.022	0	0.730667	1.867	0.749667	0.0243333	0.00766667	0.0103333	0.785	1.548	0.775	0.0216667	0.004	0.0103333	0.819333	0.231	0.0826667	0	0.00633333	0.016	0.067
HvSWEET2a	1.26233	1.73267	3.07267	3.041	3.07567	2.08267	1.58233	1.92367	3.197	3.581	3.66633	2.48467	1.39267	2.048	3.35233	4.062	3.62033	2.543	0.854	0.288333	0.914333	3.186	3.986	1.11267
HvSWEET2b	1.81	2.70733	1.84333	2.202	2.361	2.02433	1.67733	2.44933	1.936	1.88733	2.347	2.295	2.20033	2.665	2.20533	2.532	2.52733	2.02867	2.676	3.59733	1.82967	2.27067	2.70567	2.17367
HvSWEET3	0	0	0.008	0.0156667	0.0126667	0.0223333	0.00566667	0	0.00533333	0	0	0	0.0126667	0	0	0	0.00333333	0	0	0	0	0	0	0.008
HvSWEET4	1.93733	7.20167	6.35033	4.17267	3.86033	4.47533	2.54167	6.192	6.066	3.76867	3.39767	4.15333	2.687	6.33333	7.20867	5.097	4.02667	3.54333	2.81867	17.5203	17.408	4.925	3.43133	8.059
HvSWEET5	0	0	0	0.013	0	0	0	0	0	0.014	0	0	0	0	0	0	0	0.0126667	0	0	0.0416667	0.00766667	0	0
HvSWEET6a	0	0	0.0256667	0	0	0	0	0	0	0	0.045	0.0173333	0	0	0	0.02	0	0.646333	0	0	0	0	0.039	0.016
HvSWEET6b	0	0	0.0166667	0.0173333	0	0	0	0	0	0.0516667	0	0	0	0	0	0	0	0.0896667	0	0	0	0.00966667	0	0
HvSWEET7a	0	0	0	0	0	0	0	0	0	0	0	0	0	0	0	0	0	0.117667	0	0	0	0	0	0
HvSWEET7b	1.78367	2.236	3.03967	3.31267	4.16433	2.23667	1.43333	2.126	3.25567	3.57833	4.46433	2.474	3.15433	4.23233	3.86	3.309	4.74133	8.80667	5.17167	5.65167	3.84033	3.31167	3.21233	5.577
HvSWEET7c	1.46633	2.034	3.38667	3.149	3.944	2.109	1.285	2.05367	3.197	3.92867	4.32267	1.75667	3.02567	4.247	4.032	3.84067	4.66433	8.20933	5.31667	5.50933	4.18033	3.13767	3.44533	5.52433
HvSWEET11a	0	0	0	0	0	0.021	0.00933333	0	0	0.0296667	0	0	0	0	0	0	0.00666667	0.072	0	0	0	0	0	0.011
HvSWEET11b	0	0	0.009	0	0	0.0523333	0	0	0.017	0.0413333	0.012	0.117333	0	0	0	0	0.00633333	0.0796667	0	0	0	0.00733333	0	0.0583333
HvSWEET12	0	0	0	0	0	0	0	0	0.012	0	0	0	0	0	0	0	0	0	0	0	0	0	0	0
HvSWEET13a	0	0	0	0.014	0	0.0116667	0	0.0113333	0.0126667	0.015	0	0.009	0	0	0	0	0	0	0.0266667	0	0	0	0	0.0276667
HvSWEET13b	0	0	0	0	0.0236667	0	0	0	0	0	0	0	0	0	0	0	0	0	0.0216667	0	0.016	0	0	0.043
HvSWEET14a	0.0146667	0.0553333	1.05733	1.555	1.39133	8.37267	0.0256667	0.115333	0.992	1.55333	2.92967	10.5997	0.0283333	0.0363333	0.701333	1.70067	1.699	8.62367	0.025	0.0646667	0.694333	1.668	2.71467	13.4793
HvSWEET14b	0	0.0266667	0	0	0	0.0136667	0.00866667	0.0103333	0	0.0136667	0.0126667	0.00933333	0.0176667	0.006	0.00466667	0	0	0	0.699333	0.126667	0	0.0293333	0.0123333	0.189667
HvSWEET15a	7.533	3.67033	9.71333	5.19633	6.88833	7.47367	6.909	3.223	8.38967	4.16433	5.39467	8.33433	6.58567	3.99267	12.4603	7.80333	8.63233	10.335	2.09567	9.311	99.0173	15.4917	5.38033	19.8647
HvSWEET15b	0	0	0	0	0	0	0	0	0	0.0363333	0	0.015	0	0	0	0	0	0.0116667	0	0	0	0	0	0.0483333
HvSWEET15c	0.058	0.0236667	0.0166667	0.031	0.0183333	0.0476667	0	0	0.0356667	0.0343333	0.012	0.012	0.0223333	0.0286667	0.02	0.0126667	0.0193333	0.148667	0.00766667	0.0126667	0.00666667	0.009	0.008	0.025
HvSWEET16	0	0	0.00566667	0.00533333	0	0	0.00333333	0	0	0.0113333	0	0.00333333	0	0.00233333	0	0	0	0.0876667	0.00233333	0.00233333	0	0.003	0.00266667	0.00633333
em, embryo; sc, scutellum; al1, one third of aleurone proximal to the embryo; al2, the central third of aleurone; al3, one third of aleurone distal to embryo; wfg; whole fixed grain; 0h, 2h, 6h and 24h represent the corresponding time after seed germination.
