# Supplementary material for: Genome-wide identification, expression pattern and genetic variation analysis of SWEET gene family in barley reveal the artificial selection of HvSWEET1a during domestication and improvement
Source: Front Plant Sci. 2023 Feb 13;14:1137434. doi: 10.3389/fpls.2023.1137434 (PMC9968841; doi:10.3389/fpls.2023.1137434)
Supplement: Supplementary file 9 [file Table_5.xlsx]

## Sheet: Sheet1
Supplementary Table 5 Comparison of HvSWEET genes identified in barley reference genome version 1 (2017) and version 3 (2021)
Name	Gene ID	Exon	Domain	GeneID (v3)	Similarity	Exon (v3)	Domain (v3)
HvSWEET1a	HORVU3Hr1G091230.1	6	2	HORVU.MOREX.r3.3HG0307420.2	100	6	2
HvSWEET1b	HORVU1Hr1G065100.2	6	2	HORVU.MOREX.r3.1HG0066620.1	100	6	2
HvSWEET2a	HORVU6Hr1G029520.3	6	2	HORVU.MOREX.r3.6HG0569280.2	100	6	2
HvSWEET2b	HORVU3Hr1G065770.8	5	2	HORVU.MOREX.r3.3HG0283090.1	100	5	2
HvSWEET3	HORVU1Hr1G029920.4	6	2	HORVU.MOREX.r3.1HG0031940.1	100	6	2
HvSWEET4	HORVU6Hr1G055960.1	5	2	HORVU.MOREX.r3.6HG0593390.1	100	5	2
HvSWEET5	HORVU1Hr1G079940.2	5	2	HORVU.MOREX.r3.1HG0080650.1	100	5	2
HvSWEET6a	HORVU2Hr1G006510.1	5	2	HORVU.MOREX.r3.2HG0101100.1	100	5	2
HvSWEET6b	HORVU2Hr1G006520.1	5	2	HORVU.MOREX.r3.2HG0101090.1	100	5	2
HvSWEET7a	HORVU7Hr1G117490.1	5	2	HORVU.MOREX.r3.7HG0747240.1	100	5	2
HvSWEET7b	HORVU7Hr1G067000.1	4	1	HORVU.MOREX.r3.7HG0695830.1	93	4	2
HvSWEET7c	HORVU4Hr1G070740.1	4	1	HORVU.MOREX.r3.4HG0399380.1	93	4	2
				HORVU.MOREX.r3.1HG0026660.1		4	2
				HORVU.MOREX.r3.6HG0624760.1		4	1
HvSWEET11a	HORVU5Hr1G076770.4	4	2	HORVU.MOREX.r3.5HG0494560.1	90.3	5	2
HvSWEET11b	HORVU7Hr1G054710.2	5	2	HORVU.MOREX.r3.7HG0684580.1	99.7	5	2
HvSWEET12	HORVU3Hr1G013170.1	4	2	HORVU.MOREX.r3.3HG0230420.1	100	4	2
HvSWEET13a	HORVU6Hr1G089600.1	5	2	HORVU.MOREX.r3.6HG0628390.1	100	5	2
HvSWEET13b	HORVU6Hr1G089540.2	5	2	HORVU.MOREX.r3.6HG0628360.1	100	5	2
HvSWEET14a	HORVU1Hr1G010210.2	5	2	HORVU.MOREX.r3.1HG0010640.1	100	5	2
HvSWEET14b	HORVU6Hr1G000440.3	6	2	HORVU.MOREX.r3.6HG0540540.1	100	6	2
HvSWEET15a	HORVU7Hr1G030160.4	4	2	HORVU.MOREX.r3.7HG0658900.2	100	4	2
HvSWEET15b	HORVU4Hr1G053450.1	3	1	HORVU.MOREX.r3.4HG0381910.1	83.9	3	1
HvSWEET15c	HORVU4Hr1G053440.1	5	1	HORVU.MOREX.r3.4HG0381920.1	100	5	1
HvSWEET16	HORVU0Hr1G010080.2	6	2	HORVU.MOREX.r3.5HG0428270.2	100	6	2
				HORVU.MOREX.r3.5HG0428260.1		6	2
Mascher, M. et al. A chromosome conformation capture ordered sequence of the barley genome. Nature 544, 427-433, doi:10.1038/nature22043 (2017).
Mascher, M. et al. Long-read sequence assembly: a technical evaluation in barley. The Plant cell 33, 1888-1906, doi:10.1093/plcell/koab077 (2021).
